# Supplementary material for: Image Feature Fusion of Hyperspectral Imaging and MRI for Automated Subtype Classification and Grading of Adult Diffuse Gliomas According to the 2021 WHO Criteria
Source: Diagnostics (Basel). 2026 Feb 1;16(3):458. doi: 10.3390/diagnostics16030458 (PMC12897174; doi:10.3390/diagnostics16030458)
Supplement: Supplementary file 1 [file diagnostics-16-00458-s001.zip]

Archive with 1 entries (1 files):
- diagnostics-4050668-supplementary.pdf
